# Supplementary material for: Prospective evaluation of 64 serum autoantibodies as biomarkers for early detection of colorectal cancer in a true screening setting
Source: Oncotarget. 2016 Feb 19;7(13):16420–32. doi: 10.18632/oncotarget.7500 (PMC4941325; doi:10.18632/oncotarget.7500)
Supplement: Supplementary file 2 [file oncotarget-07-16420-s002.odt]

Supplementary Table 2. Diagnostic performance  of all 64 single autoantibody markers for detecting colorectal neoplasms

Antigen
cutoff
(MFI)
Training set

Validation set
SE 
for CRC†
SE for
stage I/II
CRC†
SE for 
stage III/IV
CRC†
SPE†

SE 
for CRC†
SE for
stage 0/I/II
CRC†
SE for 
stage III/IV
CRC†
SE  
for AA†
SE  
for NA†
TP53
601
14 [11-18]
13 [9-19]
15 [10-21]
98 [93-99]

8 [3-19]
7 [2-23]
9 [3-28]
1 [0-6]
0 [0-12]
IMPDH2
47
8 [5-11]
10 [7-15]
5 [2-9]
98 [93-99]

4 [1-14]
4 [0-18]
5 [0-22]
6 [3-13]
7 [2-22]
MAGEA4
168
9 [6-12]
9 [6-14]
8 [5-14]
98 [93-99]

6 [2-17]
11 [4-28]
0 [0-15]
12 [7-20]
0 [0-12]
RPL13
170
8 [5-11]
9 [5-13]
6 [4-12]
98 [93-99]

4 [1-14]
0 [0-12]
9 [3-28]
2 [1-7]
10 [4-26]
MDM2
400
5 [3-8]
8 [5-12]
1 [0-5]
98 [93-99]

2 [0-11]
4 [0-18]
0 [0-15]
1 [0-6]
7 [2-22]
CTAG1
91
6 [4-9]
7 [4-11]
6 [3-11]
98 [93-99]

2 [0-11]
0 [0-12]
5 [0-22]
6 [3-13]
3 [0-17]
RPH3AL
87
7 [5-10]
7 [4-11]
8 [5-13]
98 [93-99]

0 [0-7]
0 [0-12]
0 [0-15]
6 [3-13]
3 [0-17]
ANXA4
50
6 [4-9]
6 [4-10]
6 [4-12]
98 [93-99]

4 [1-14]
4 [0-18]
5 [0-22]
2 [1-7]
7 [2-22]
MTDH
440
4 [2-6]
6 [4-10]
1 [0-4]
98 [93-99]

4 [1-14]
4 [0-18]
5 [0-22]
2 [1-7]
3 [0-17]
TPM3_iso1
424
7 [4-10]
6 [4-10]
7 [4-12]
98 [93-99]

8 [3-19]
0 [0-12]
18 [7-39]
4 [2-10]
7 [2-22]
ERBB2_C_term
90
6 [4-9]
6 [3-10]
6 [4-12]
98 [93-99]

6 [2-17]
7 [2-23]
5 [0-22]
8 [4-15]
3 [0-17]
IGF2BP1
309
5 [3-8]
6 [3-10]
4 [2-8]
98 [93-99]

2 [0-11]
4 [0-18]
0 [0-15]
2 [1-7]
3 [0-17]
MIA
52
4 [3-7]
5 [3-9]
3 [1-7]
98 [94-100]

2 [0-11]
4 [0-18]
0 [0-15]
1 [0-6]
3 [0-17]
DDX53
460
5 [3-8]
5 [2-8]
5 [3-10]
98 [93-99]

0 [0-7]
0 [0-12]
0 [0-15]
2 [1-7]
3 [0-17]
HMGN3
706
5 [3-8]
5 [2-8]
5 [3-10]
98 [93-99]

8 [3-19]
11 [4-28]
5 [0-22]
9 [5-16]
10 [4-26]
CALU
578
4 [3-7]
4 [2-8]
5 [2-9]
98 [93-99]

6 [2-17]
0 [0-12]
14 [5-33]
4 [2-10]
3 [0-17]
KLK3_iso1
41
4 [2-6]
4 [2-8]
3 [1-7]
98 [93-99]

2 [0-11]
4 [0-18]
0 [0-15]
1 [0-6]
3 [0-17]
REG3A
62
3 [2-6]
4 [2-8]
2 [1-6]
98 [93-99]

0 [0-7]
0 [0-12]
0 [0-15]
1 [0-6]
3 [0-17]
CTAG2
135
5 [3-7]
4 [2-7]
6 [3-11]
98 [93-99]

4 [1-14]
7 [2-23]
0 [0-15]
3 [1-9]
0 [0-12]
ERBB2_N_term
81
3 [2-6]
4 [2-7]
3 [1-6]
98 [93-99]

4 [1-14]
4 [0-18]
5 [0-22]
3 [1-9]
3 [0-17]
MAGEA3
220
3 [2-6]
4 [2-7]
3 [1-7]
98 [93-99]

4 [1-14]
7 [2-23]
0 [0-15]
6 [3-13]
0 [0-12]
GRINA
50
4 [2-7]
3 [1-6]
5 [3-10]
98 [93-99]

0 [0-7]
0 [0-12]
0 [0-15]
2 [1-7]
3 [0-17]
GRINA_N-term
46
4 [2-7]
3 [1-6]
5 [3-10]
98 [93-99]

0 [0-7]
0 [0-12]
0 [0-15]
3 [1-9]
3 [0-17]
IGF2BP3
343
3 [1-5]
3 [1-6]
2 [1-6]
98 [93-99]

2 [0-11]
0 [0-12]
5 [0-22]
2 [1-7]
3 [0-17]
Continued on the following page


Supplementary Table 2. Continued

Antigen
cutoff
(MFI)
Training set

Validation set
SE 
for CRC†
SE for
stage I/II
CRC†
SE for 
stage III/IV
CRC†
SPE†

SE 
for CRC†
SE for
stage 0/I/II
CRC†
SE for 
stage III/IV
CRC†
SE  
for AA†
SE  
for NA†
KRAS
59
2 [1-4]
3 [1-6]
1 [0-5]
98 [93-99]

0 [0-7]
0 [0-12]
0 [0-15]
2 [1-7]
0 [0-12]
MAPKAPK3
286
3 [2-5]
3 [1-6]
3 [1-6]
98 [93-99]

2 [0-11]
0 [0-12]
5 [0-22]
3 [1-9]
0 [0-12]
SNAP25
1091
3 [2-5]
3 [1-6]
3 [1-6]
98 [93-99]

2 [0-11]
0 [0-12]
5 [0-22]
1 [0-6]
3 [0-17]
SAG
828
2 [1-4]
3 [1-6]
1 [0-4]
98 [93-99]

2 [0-11]
4 [0-18]
0 [0-15]
2 [1-7]
0 [0-12]
UBQLN1
361
4 [2-6]
3 [1-6]
5 [2-9]
98 [93-99]

4 [1-14]
7 [2-23]
0 [0-15]
0 [0-4]
0 [0-12]
CT47A
1155
1 [1-3]
3 [1-6]
0 [0-2]
98 [93-99]

2 [0-11]
4 [0-18]
0 [0-15]
2 [1-7]
0 [0-12]
EGFR_C_term
114
2 [1-4]
3 [1-6]
1 [0-5]
98 [93-99]

2 [0-11]
4 [0-18]
0 [0-15]
3 [1-9]
3 [0-17]
FOLH1_iso1
35
2 [1-4]
3 [1-6]
1 [0-5]
98 [93-99]

0 [0-7]
0 [0-12]
0 [0-15]
0 [0-4]
0 [0-12]
KLK3_iso2
54
3 [2-5]
3 [1-6]
3 [1-7]
98 [94-100]

2 [0-11]
4 [0-18]
0 [0-15]
0 [0-4]
3 [0-17]
MAGEA1
478
2 [1-4]
3 [1-6]
1 [0-5]
98 [93-99]

2 [0-11]
4 [0-18]
0 [0-15]
4 [2-10]
0 [0-12]
MUC1_iso8
305
3 [2-6]
3 [1-6]
4 [2-8]
98 [93-99]

2 [0-11]
4 [0-18]
0 [0-15]
2 [1-7]
10 [4-26]
PSCA
30
2 [1-4]
3 [1-6]
2 [1-6]
100 [97-100]

6 [2-17]
0 [0-12]
14 [5-33]
0 [0-4]
3 [0-17]
AIMP1
567
3 [1-5]
2 [1-5]
3 [1-7]
98 [93-99]

2 [0-11]
4 [0-18]
0 [0-15]
2 [1-7]
0 [0-12]
CCND1
126
1 [1-3]
2 [1-5]
1 [0-4]
98 [93-99]

2 [0-11]
4 [0-18]
0 [0-15]
1 [0-6]
0 [0-12]
CDKN2A
30
1 [0-3]
2 [1-5]
0 [0-2]
98 [94-100]

0 [0-7]
0 [0-12]
0 [0-15]
3 [1-9]
0 [0-12]
FOLH1_iso7
30
1 [1-3]
2 [1-5]
1 [0-4]
100 [97-100]

0 [0-7]
0 [0-12]
0 [0-15]
0 [0-4]
0 [0-12]
HSPA2
687
3 [1-5]
2 [1-5]
3 [1-7]
98 [93-99]

6 [2-17]
0 [0-12]
14 [5-33]
2 [1-7]
3 [0-17]
MLANA
618
1 [1-3]
2 [1-5]
1 [0-4]
98 [93-99]

0 [0-7]
0 [0-12]
0 [0-15]
4 [2-10]
0 [0-12]
MPHOSPH6
3206
1 [1-3]
2 [1-5]
1 [0-4]
98 [93-99]

2 [0-11]
0 [0-12]
5 [0-22]
2 [1-7]
3 [0-17]
MYC
174
2 [1-4]
2 [1-5]
3 [1-6]
98 [93-99]

2 [0-11]
4 [0-18]
0 [0-15]
4 [2-10]
7 [2-22]
SDCCAG8
1023
3 [2-5]
2 [1-5]
4 [2-8]
98 [93-99]

2 [0-11]
0 [0-12]
5 [0-22]
1 [0-6]
7 [2-22]
SEC61B
40
2 [1-4]
2 [1-5]
2 [1-6]
98 [93-99]

2 [0-11]
0 [0-12]
5 [0-22]
1 [0-6]
0 [0-12]
SPANXA
5001
2 [1-4]
2 [1-5]
1 [0-5]
98 [93-99]

2 [0-11]
4 [0-18]
0 [0-15]
0 [0-4]
0 [0-12]
SSX4
69
4 [2-6]
2 [1-5]
6 [3-11]
98 [93-99]

2 [0-11]
4 [0-18]
0 [0-15]
2 [1-7]
7 [2-22]
Continued on the following page


Supplementary Table 2. Continued

Antigen
cutoff
(MFI)
Training set

Validation set
SE 
for CRC†
SE for
stage I/II
CRC†
SE for 
stage III/IV
CRC†
SPE†

SE 
for CRC†
SE for
stage 0/I/II
CRC†
SE for 
stage III/IV
CRC†
SE  
for AA†
SE  
for NA†
TPM3_iso3
1036
2 [1-4]
2 [1-5]
3 [1-6]
98 [93-99]

2 [0-11]
0 [0-12]
5 [0-22]
2 [1-7]
7 [2-22]
UBE2D1
427
3 [1-5]
2 [1-5]
3 [1-7]
98 [93-99]

0 [0-7]
0 [0-12]
0 [0-15]
0 [0-4]
0 [0-12]
CCNB1
2106
1 [0-3]
2 [1-4]
1 [0-4]
98 [93-99]

2 [0-11]
0 [0-12]
5 [0-22]
1 [0-6]
0 [0-12]
GAGE7
1665
2 [1-4]
2 [1-4]
3 [1-6]
98 [93-99]

0 [0-7]
0 [0-12]
0 [0-15]
1 [0-6]
0 [0-12]
HSPA5
43
1 [1-3]
2 [1-4]
1 [0-5]
98 [93-99]

2 [0-11]
4 [0-18]
0 [0-15]
1 [0-6]
3 [0-17]
ACRBP
3582
1 [0-2]
1 [0-4]
0 [0-2]
98 [93-99]

0 [0-7]
0 [0-12]
0 [0-15]
0 [0-4]
0 [0-12]
BIRC5
1283
1 [0-2]
1 [0-4]
1 [0-4]
98 [93-99]

0 [0-7]
0 [0-12]
0 [0-15]
1 [0-6]
0 [0-12]
CAMEL
133
1 [0-3]
1 [0-4]
1 [0-5]
98 [93-99]

2 [0-11]
4 [0-18]
0 [0-15]
0 [0-4]
0 [0-12]
PMEL
78
2 [1-4]
1 [0-4]
4 [2-8]
98 [93-99]

4 [1-14]
7 [2-23]
0 [0-15]
4 [2-10]
0 [0-12]
SPAG9
693
2 [1-4]
1 [0-4]
4 [2-8]
98 [93-99]

4 [1-14]
7 [2-23]
0 [0-15]
10 [6-18]
3 [0-17]
TRP-2
30
1 [0-2]
1 [0-4]
0 [0-2]
100 [97-100]

0 [0-7]
0 [0-12]
0 [0-15]
0 [0-4]
0 [0-12]
UCHL3
645
1 [0-2]
1 [0-4]
0 [0-2]
98 [93-99]

0 [0-7]
0 [0-12]
0 [0-15]
0 [0-4]
3 [0-17]
HIST1H2B
2234
1 [0-2]
1 [0-3]
1 [0-4]
98 [93-99]

0 [0-7]
0 [0-12]
0 [0-15]
0 [0-4]
0 [0-12]
SSX2
774
1 [0-2]
1 [0-3]
1 [0-5]
98 [93-99]

2 [0-11]
4 [0-18]
0 [0-15]
0 [0-4]
0 [0-12]
VIL1
1909
1 [0-2]
1 [0-3]
1 [0-4]
98 [93-99]

2 [0-11]
4 [0-18]
0 [0-15]
4 [2-10]
7 [2-22]
CEACAM5
316
0 [0-2]
0 [0-2]
1 [0-4]
98 [93-99]

0 [0-7]
0 [0-12]
0 [0-15]
2 [1-7]
0 [0-12]
† In % with 95% confidence interval.
Abbreviations: AA, advanced adenoma; NA, non−advanced adenoma; CRC, colorectal cancer, SE, sensitivity; SPE, specificity. 
